# Supplementary material for: An integrated autophagy-related gene signature predicts prognosis in human endometrial Cancer
Source: BMC Cancer. 2020 Oct 27;20:1030. doi: 10.1186/s12885-020-07535-4 (PMC7590615; doi:10.1186/s12885-020-07535-4)
Supplement: Supplementary file 1 — Additional file 1. Table S1. List of differentially expressed ARGs between EC tissue and normal endometrial tissue in the TCGA dataset. [file 12885_2020_7535_MOESM1_ESM.xlsx]

## Sheet: diff
gene	conMean	treatMean	logFC	pValue	fdr
CDKN2A	0.586825	14.273	4.60422	5.23091e-18	8.8322e-17
BIRC5	1.21506	18.2209	3.90649	1.82352e-21	3.62881e-19
PTK6	0.405717	2.81768	2.79596	2.47018e-07	5.58597e-07
IFNG	0.09711	0.541163	2.47837	0.000982506	0.0014812
SERPINA1	19.4387	93.8227	2.27101	3.2511e-06	6.53505e-06
EIF4EBP1	19.4548	79.7383	2.03515	1.7303e-18	3.82589e-17
TP63	0.12867	0.491	1.93205	0.0017232	0.00254013
IKBKE	1.87455	6.88018	1.8759	4.22717e-19	1.22426e-17
GAPDH	414.324	1378.45	1.73422	5.42777e-21	5.40063e-19
ERO1A	6.24712	16.9416	1.43931	5.57626e-14	3.26375e-13
ERBB2	16.6106	44.4188	1.41907	1.27604e-07	2.98744e-07
P4HB	87.7603	232.116	1.40321	1.55487e-19	6.18837e-18
BAK1	5.31603	13.6116	1.35642	5.32595e-18	8.8322e-17
BNIP3	6.54989	16.3091	1.31613	8.33614e-10	2.59202e-09
ATG4D	5.29263	12.9317	1.28886	1.70145e-17	2.25725e-16
APOL1	36.0619	87.6082	1.28059	0.00517291	0.00730078
CTSB	105.975	230.592	1.12162	8.30172e-11	3.17701e-10
PRKCD	12.0873	26.2994	1.12153	2.70993e-11	1.10056e-10
PARP1	16.264	32.7259	1.00875	6.83923e-13	3.40252e-12
MYC	42.0213	20.2273	-1.05481	2.77135e-10	9.19165e-10
CALCOCO2	13.98	6.44124	-1.11796	9.45596e-21	6.27245e-19
RAB33B	4.36348	1.98386	-1.13717	1.4855e-16	1.40769e-15
ST13	97.4203	43.7055	-1.15641	1.71155e-15	1.41916e-14
GABARAPL1	19.6874	8.50535	-1.21083	2.31589e-14	1.53482e-13
CDKN1B	36.3555	15.5477	-1.22547	7.32612e-15	5.20678e-14
TUSC1	13.3319	5.50802	-1.27527	1.3387e-17	1.90287e-16
PRKN	1.34863	0.54265	-1.3134	2.55548e-17	3.17837e-16
CCL2	30.1157	11.7468	-1.35825	0.0206094	0.0271607
FOXO1	22.0353	7.08534	-1.63691	5.93e-17	6.55594e-16
BCL2	10.9395	3.06513	-1.83552	1.06192e-17	1.62556e-16
DLC1	6.81841	1.90191	-1.84199	3.50796e-17	4.10638e-16
NRG2	1.84962	0.434979	-2.08821	1.10901e-13	5.80772e-13
NRG3	0.531971	0.100093	-2.41	3.01326e-06	6.18185e-06
HSPB8	40.545	7.33323	-2.467	1.06103e-16	1.11129e-15
GRID1	1.54602	0.27093	-2.51256	4.30644e-19	1.22426e-17
FOS	447.621	69.1391	-2.6947	2.39093e-14	1.53482e-13
ITPR1	8.37744	1.10611	-2.92102	7.65847e-20	3.81009e-18
