# Supplementary material for: An integrated autophagy-related gene signature predicts prognosis in human endometrial Cancer
Source: BMC Cancer. 2020 Oct 27;20:1030. doi: 10.1186/s12885-020-07535-4 (PMC7590615; doi:10.1186/s12885-020-07535-4)
Supplement: Supplementary file 2 — Additional file 2. Table S2.Gene ontology enrichment analysis of the differentially expressed ARGs in the TCGA dataset. [file 12885_2020_7535_MOESM2_ESM.xlsx]

## Sheet: GO
ONTOLOGY	ID	Description	GeneRatio	BgRatio	pvalue	p.adjust	qvalue	geneID	Count
BP	GO:0097193	intrinsic apoptotic signaling pathway	11/36	277/17913	4.22996e-12	8.36686e-09	4.77318e-09	PARP1/ITPR1/PRKCD/ERO1A/PRKN/BAK1/BNIP3/BCL2/TP63/IKBKE/P4HB	11
BP	GO:0006914	autophagy	12/36	471/17913	6.70778e-11	4.42266e-08	2.52307e-08	ITPR1/CALCOCO2/FOXO1/ATG4D/PRKN/GABARAPL1/IFNG/BNIP3/RAB33B/BCL2/HSPB8/GAPDH	12
BP	GO:0061919	process utilizing autophagic mechanism	12/36	471/17913	6.70778e-11	4.42266e-08	2.52307e-08	ITPR1/CALCOCO2/FOXO1/ATG4D/PRKN/GABARAPL1/IFNG/BNIP3/RAB33B/BCL2/HSPB8/GAPDH	12
BP	GO:0034599	cellular response to oxidative stress	9/36	296/17913	5.17919e-09	2.56111e-06	1.46108e-06	PARP1/FOS/PRKCD/FOXO1/ERO1A/PRKN/BNIP3/BCL2/P4HB	9
BP	GO:0010506	regulation of autophagy	9/36	314/17913	8.65677e-09	3.42462e-06	1.9537e-06	ITPR1/CALCOCO2/FOXO1/PRKN/IFNG/BNIP3/BCL2/HSPB8/GAPDH	9
BP	GO:0006979	response to oxidative stress	10/36	442/17913	1.08203e-08	3.56709e-06	2.03497e-06	PARP1/FOS/PRKCD/FOXO1/ERO1A/PRKN/BAK1/BNIP3/BCL2/P4HB	10
BP	GO:0008631	intrinsic apoptotic signaling pathway in response to oxidative stress	5/36	41/17913	1.74604e-08	4.93381e-06	2.81467e-06	PARP1/PRKCD/PRKN/BCL2/P4HB	5
BP	GO:0070482	response to oxygen levels	9/36	389/17913	5.48909e-08	1.35718e-05	7.74251e-06	CDKN1B/ITPR1/FOXO1/ERO1A/MYC/BNIP3/BCL2/EIF4EBP1/P4HB	9
BP	GO:0010508	positive regulation of autophagy	6/36	113/17913	9.2027e-08	2.02255e-05	1.15384e-05	CALCOCO2/FOXO1/PRKN/IFNG/BNIP3/HSPB8	6
BP	GO:0070059	intrinsic apoptotic signaling pathway in response to endoplasmic reticulum stress	5/36	59/17913	1.13652e-07	2.24804e-05	1.28248e-05	ITPR1/ERO1A/PRKN/BAK1/BCL2	5
BP	GO:0051881	regulation of mitochondrial membrane potential	5/36	73/17913	3.34159e-07	5.30508e-05	3.02647e-05	PARP1/PRKN/BAK1/BNIP3/BCL2	5
BP	GO:0070997	neuron death	8/36	347/17913	3.44846e-07	5.30508e-05	3.02647e-05	PARP1/FOS/PRKN/BNIP3/CCL2/BCL2/TP63/GAPDH	8
BP	GO:0071453	cellular response to oxygen levels	7/36	237/17913	3.91031e-07	5.30508e-05	3.02647e-05	FOXO1/ERO1A/MYC/BNIP3/BCL2/EIF4EBP1/P4HB	7
BP	GO:0001666	response to hypoxia	8/36	354/17913	4.01276e-07	5.30508e-05	3.02647e-05	CDKN1B/ITPR1/ERO1A/MYC/BNIP3/BCL2/EIF4EBP1/P4HB	8
BP	GO:0051402	neuron apoptotic process	7/36	238/17913	4.02306e-07	5.30508e-05	3.02647e-05	PARP1/PRKN/BNIP3/CCL2/BCL2/TP63/GAPDH	7
BP	GO:0036293	response to decreased oxygen levels	8/36	365/17913	5.05929e-07	6.25455e-05	3.56813e-05	CDKN1B/ITPR1/ERO1A/MYC/BNIP3/BCL2/EIF4EBP1/P4HB	8
BP	GO:0034976	response to endoplasmic reticulum stress	7/36	254/17913	6.23585e-07	7.25559e-05	4.13921e-05	ITPR1/ERO1A/PRKN/BAK1/CCL2/BCL2/P4HB	7
BP	GO:0009896	positive regulation of catabolic process	8/36	392/17913	8.66674e-07	9.52379e-05	5.43319e-05	CDKN1B/PRKCD/CALCOCO2/FOXO1/PRKN/IFNG/BNIP3/HSPB8	8
BP	GO:2001233	regulation of apoptotic signaling pathway	8/36	397/17913	9.53299e-07	9.76099e-05	5.56851e-05	PARP1/PRKCD/PRKN/BAK1/BNIP3/BCL2/TP63/P4HB	8
BP	GO:0016236	macroautophagy	7/36	272/17913	9.86956e-07	9.76099e-05	5.56851e-05	CALCOCO2/PRKN/GABARAPL1/BNIP3/RAB33B/HSPB8/GAPDH	7
BP	GO:0036473	cell death in response to oxidative stress	5/36	92/17913	1.06443e-06	0.00010026	5.71966e-05	PARP1/PRKCD/PRKN/BCL2/P4HB	5
BP	GO:0001933	negative regulation of protein phosphorylation	8/36	416/17913	1.35345e-06	0.000121688	6.94212e-05	CDKN1B/PRKCD/FOXO1/CDKN2A/PRKN/BAK1/MYC/PTK6	8
BP	GO:0071241	cellular response to inorganic substance	6/36	194/17913	2.21961e-06	0.000182933	0.000104361	CDKN1B/PARP1/FOS/FOXO1/PRKN/BNIP3	6
BP	GO:2000377	regulation of reactive oxygen species metabolic process	6/36	194/17913	2.21961e-06	0.000182933	0.000104361	PRKCD/FOXO1/PRKN/IFNG/BNIP3/BCL2	6
BP	GO:0042326	negative regulation of phosphorylation	8/36	455/17913	2.63901e-06	0.000204431	0.000116625	CDKN1B/PRKCD/FOXO1/CDKN2A/PRKN/BAK1/MYC/PTK6	8
BP	GO:0007568	aging	7/36	318/17913	2.79052e-06	0.000204431	0.000116625	FOS/PRKCD/ERO1A/CDKN2A/BAK1/BCL2/TP63	7
BP	GO:1903829	positive regulation of cellular protein localization	7/36	318/17913	2.79052e-06	0.000204431	0.000116625	PARP1/PRKCD/ERBB2/PRKN/IFNG/BCL2/TP63	7
BP	GO:0010822	positive regulation of mitochondrion organization	5/36	115/17913	3.21343e-06	0.000223992	0.000127784	PRKN/BAK1/BNIP3/BCL2/TP63	5
BP	GO:0046677	response to antibiotic	7/36	328/17913	3.42365e-06	0.000223992	0.000127784	CDKN1B/PRKCD/FOXO1/BAK1/BNIP3/BCL2/EIF4EBP1	7
BP	GO:0097345	mitochondrial outer membrane permeabilization	4/36	52/17913	3.47179e-06	0.000223992	0.000127784	BAK1/BNIP3/BCL2/TP63	4
BP	GO:0071456	cellular response to hypoxia	6/36	210/17913	3.51049e-06	0.000223992	0.000127784	ERO1A/MYC/BNIP3/BCL2/EIF4EBP1/P4HB	6
BP	GO:0008637	apoptotic mitochondrial changes	5/36	119/17913	3.80196e-06	0.000235009	0.000134069	PRKN/BAK1/BNIP3/BCL2/TP63	5
BP	GO:1905477	positive regulation of protein localization to membrane	5/36	120/17913	3.96154e-06	0.000237452	0.000135463	ERBB2/PRKN/IFNG/BCL2/TP63	5
BP	GO:0010332	response to gamma radiation	4/36	55/17913	4.35499e-06	0.000245348	0.000139968	PARP1/BAK1/MYC/BCL2	4
BP	GO:0031331	positive regulation of cellular catabolic process	7/36	341/17913	4.42234e-06	0.000245348	0.000139968	PRKCD/CALCOCO2/FOXO1/PRKN/IFNG/BNIP3/HSPB8	7
BP	GO:0034620	cellular response to unfolded protein	5/36	123/17913	4.47205e-06	0.000245348	0.000139968	ERO1A/PRKN/BAK1/CCL2/HSPB8	5
BP	GO:0036294	cellular response to decreased oxygen levels	6/36	220/17913	4.58943e-06	0.000245348	0.000139968	ERO1A/MYC/BNIP3/BCL2/EIF4EBP1/P4HB	6
BP	GO:0001836	release of cytochrome c from mitochondria	4/36	57/17913	5.02955e-06	0.000261801	0.000149354	PRKN/BAK1/BNIP3/BCL2	4
BP	GO:0009636	response to toxic substance	8/36	499/17913	5.21863e-06	0.000264678	0.000150995	FOS/PRKCD/FOXO1/PRKN/BAK1/BNIP3/BCL2/EIF4EBP1	8
BP	GO:1902110	positive regulation of mitochondrial membrane permeability involved in apoptotic process	4/36	58/17913	5.39439e-06	0.000266753	0.000152179	BAK1/BNIP3/BCL2/TP63	4
BP	GO:0000302	response to reactive oxygen species	6/36	230/17913	5.92425e-06	0.000285809	0.00016305	FOS/PRKCD/FOXO1/BAK1/BNIP3/BCL2	6
BP	GO:1902686	mitochondrial outer membrane permeabilization involved in programmed cell death	4/36	60/17913	6.18235e-06	0.000291159	0.000166102	BAK1/BNIP3/BCL2/TP63	4
BP	GO:0035794	positive regulation of mitochondrial membrane permeability	4/36	62/17913	7.0523e-06	0.000317036	0.000180864	BAK1/BNIP3/BCL2/TP63	4
BP	GO:0035967	cellular response to topologically incorrect protein	5/36	135/17913	7.05236e-06	0.000317036	0.000180864	ERO1A/PRKN/BAK1/CCL2/HSPB8	5
BP	GO:1902108	regulation of mitochondrial membrane permeability involved in apoptotic process	4/36	64/17913	8.00952e-06	0.00034441	0.000196481	BAK1/BNIP3/BCL2/TP63	4
BP	GO:1905710	positive regulation of membrane permeability	4/36	64/17913	8.00952e-06	0.00034441	0.000196481	BAK1/BNIP3/BCL2/TP63	4
BP	GO:0016239	positive regulation of macroautophagy	4/36	66/17913	9.05943e-06	0.000381267	0.000217508	CALCOCO2/PRKN/BNIP3/HSPB8	4
BP	GO:0042542	response to hydrogen peroxide	5/36	144/17913	9.65799e-06	0.000382577	0.000218255	PRKCD/FOXO1/BAK1/BNIP3/BCL2	5
BP	GO:0008053	mitochondrial fusion	3/36	21/17913	9.67081e-06	0.000382577	0.000218255	PRKN/BAK1/BNIP3	3
BP	GO:0032469	endoplasmic reticulum calcium ion homeostasis	3/36	21/17913	9.67081e-06	0.000382577	0.000218255	ITPR1/BAK1/BCL2	3
BP	GO:0031960	response to corticosteroid	5/36	155/17913	1.38043e-05	0.000527091	0.000300698	PARP1/FOS/FOXO1/BCL2/EIF4EBP1	5
BP	GO:0046902	regulation of mitochondrial membrane permeability	4/36	74/17913	1.42989e-05	0.000527091	0.000300698	BAK1/BNIP3/BCL2/TP63	4
BP	GO:0000082	G1/S transition of mitotic cell cycle	6/36	269/17913	1.44712e-05	0.000527091	0.000300698	CDKN1B/CDKN2A/MYC/CCL2/BCL2/EIF4EBP1	6
BP	GO:0072593	reactive oxygen species metabolic process	6/36	269/17913	1.44712e-05	0.000527091	0.000300698	PRKCD/FOXO1/PRKN/IFNG/BNIP3/BCL2	6
BP	GO:0044346	fibroblast apoptotic process	3/36	24/17913	1.46562e-05	0.000527091	0.000300698	BAK1/MYC/TP63	3
BP	GO:0006986	response to unfolded protein	5/36	161/17913	1.65877e-05	0.000585901	0.000334248	ERO1A/PRKN/BAK1/CCL2/HSPB8	5
BP	GO:1902175	regulation of oxidative stress-induced intrinsic apoptotic signaling pathway	3/36	26/17913	1.87752e-05	0.000651533	0.00037169	PARP1/PRKN/P4HB	3
BP	GO:0016241	regulation of macroautophagy	5/36	166/17913	1.92259e-05	0.000655671	0.000374051	CALCOCO2/PRKN/BNIP3/HSPB8/GAPDH	5
BP	GO:0071248	cellular response to metal ion	5/36	167/17913	1.97907e-05	0.000663492	0.000378513	CDKN1B/PARP1/FOS/PRKN/BNIP3	5
BP	GO:0044843	cell cycle G1/S phase transition	6/36	288/17913	2.12839e-05	0.00070166	0.000400287	CDKN1B/CDKN2A/MYC/CCL2/BCL2/EIF4EBP1	6
BP	GO:0034341	response to interferon-gamma	5/36	173/17913	2.34565e-05	0.000754124	0.000430217	PRKCD/CALCOCO2/IFNG/CCL2/GAPDH	5
BP	GO:0090559	regulation of membrane permeability	4/36	84/17913	2.36379e-05	0.000754124	0.000430217	BAK1/BNIP3/BCL2/TP63	4
BP	GO:0010821	regulation of mitochondrion organization	5/36	175/17913	2.4789e-05	0.000766136	0.00043707	PRKN/BAK1/BNIP3/BCL2/TP63	5
BP	GO:0035966	response to topologically incorrect protein	5/36	175/17913	2.4789e-05	0.000766136	0.00043707	ERO1A/PRKN/BAK1/CCL2/HSPB8	5
BP	GO:2001235	positive regulation of apoptotic signaling pathway	5/36	178/17913	2.68975e-05	0.000818513	0.00046695	PRKCD/BAK1/BNIP3/BCL2/TP63	5
BP	GO:1905475	regulation of protein localization to membrane	5/36	181/17913	2.9143e-05	0.000873407	0.000498266	ERBB2/PRKN/IFNG/BCL2/TP63	5
BP	GO:0038128	ERBB2 signaling pathway	3/36	32/17913	3.55217e-05	0.00104869	0.000598261	NRG2/ERBB2/PTK6	3
BP	GO:1901030	positive regulation of mitochondrial outer membrane permeabilization involved in apoptotic signaling pathway	3/36	34/17913	4.2737e-05	0.00123697	0.000705674	BAK1/BCL2/TP63	3
BP	GO:0002521	leukocyte differentiation	7/36	485/17913	4.31501e-05	0.00123697	0.000705674	PARP1/FOS/ERBB2/BAK1/MYC/IFNG/BCL2	7
BP	GO:0010038	response to metal ion	6/36	335/17913	4.9624e-05	0.00140223	0.000799953	CDKN1B/PARP1/FOS/PRKN/BNIP3/BCL2	6
BP	GO:0010661	positive regulation of muscle cell apoptotic process	3/36	39/17913	6.48207e-05	0.00180585	0.00103021	CDKN2A/IFNG/BNIP3	3
BP	GO:0035690	cellular response to drug	6/36	362/17913	7.62416e-05	0.00209453	0.0011949	PRKCD/FOXO1/PRKN/MYC/BNIP3/EIF4EBP1	6
BP	GO:0006839	mitochondrial transport	5/36	224/17913	8.03662e-05	0.00217759	0.00124229	PRKN/BAK1/BNIP3/BCL2/TP63	5
BP	GO:0051098	regulation of binding	6/36	368/17913	8.34751e-05	0.00221006	0.00126081	PARP1/PRKCD/PRKN/BAK1/IFNG/BCL2	6
BP	GO:0007569	cell aging	4/36	116/17913	8.3799e-05	0.00221006	0.00126081	PRKCD/CDKN2A/BCL2/TP63	4
BP	GO:0052548	regulation of endopeptidase activity	6/36	370/17913	8.60045e-05	0.00223616	0.0012757	BAK1/MYC/TP63/GAPDH/DLC1/BIRC5	6
BP	GO:1901028	regulation of mitochondrial outer membrane permeabilization involved in apoptotic signaling pathway	3/36	43/17913	8.70497e-05	0.00223616	0.0012757	BAK1/BCL2/TP63	3
BP	GO:0042391	regulation of membrane potential	6/36	374/17913	9.12471e-05	0.00231393	0.00132007	PARP1/PRKN/BAK1/BNIP3/GRID1/BCL2	6
BP	GO:0048545	response to steroid hormone	6/36	375/17913	9.25968e-05	0.00231844	0.00132264	PARP1/FOS/FOXO1/BCL2/TP63/EIF4EBP1	6
BP	GO:0007006	mitochondrial membrane organization	4/36	122/17913	0.000101918	0.00251993	0.00143758	BAK1/BNIP3/BCL2/TP63	4
BP	GO:0061912	selective autophagy	3/36	46/17913	0.000106633	0.00257219	0.0014674	CALCOCO2/PRKN/HSPB8	3
BP	GO:0090199	regulation of release of cytochrome c from mitochondria	3/36	46/17913	0.000106633	0.00257219	0.0014674	PRKN/BAK1/BNIP3	3
BP	GO:2000134	negative regulation of G1/S transition of mitotic cell cycle	4/36	124/17913	0.000108545	0.00258677	0.00147572	CDKN1B/CDKN2A/CCL2/BCL2	4
BP	GO:0033673	negative regulation of kinase activity	5/36	244/17913	0.000120182	0.00283001	0.00161448	CDKN1B/PRKCD/CDKN2A/PRKN/PTK6	5
BP	GO:0001558	regulation of cell growth	6/36	396/17913	0.000124831	0.00290488	0.00165719	CDKN1B/ERBB2/CDKN2A/PRKN/BCL2/NRG3	6
BP	GO:0052547	regulation of peptidase activity	6/36	398/17913	0.000128314	0.00295123	0.00168364	BAK1/MYC/TP63/GAPDH/DLC1/BIRC5	6
BP	GO:1902807	negative regulation of cell cycle G1/S phase transition	4/36	130/17913	0.000130306	0.00296259	0.00169011	CDKN1B/CDKN2A/CCL2/BCL2	4
BP	GO:0032873	negative regulation of stress-activated MAPK cascade	3/36	50/17913	0.000136923	0.00304309	0.00173604	FOXO1/PRKN/MYC	3
BP	GO:0070303	negative regulation of stress-activated protein kinase signaling cascade	3/36	50/17913	0.000136923	0.00304309	0.00173604	FOXO1/PRKN/MYC	3
BP	GO:0018209	peptidyl-serine modification	5/36	252/17913	0.00013978	0.00307206	0.00175256	PARP1/PRKCD/BAK1/IFNG/BCL2	5
BP	GO:0072507	divalent inorganic cation homeostasis	6/36	412/17913	0.000154927	0.00336753	0.00192113	ITPR1/ERO1A/PRKN/BAK1/BNIP3/BCL2	6
BP	GO:0009411	response to UV	4/36	137/17913	0.000159505	0.00342936	0.0019564	PARP1/BAK1/MYC/BCL2	4
BP	GO:0051384	response to glucocorticoid	4/36	139/17913	0.000168652	0.00358702	0.00204634	FOS/FOXO1/BCL2/EIF4EBP1	4
BP	GO:0034350	regulation of glial cell apoptotic process	2/36	10/17913	0.000174933	0.00368105	0.00209998	PRKCD/CCL2	2
BP	GO:0035306	positive regulation of dephosphorylation	3/36	55/17913	0.000182015	0.00378974	0.002162	PRKCD/IFNG/DLC1	3
BP	GO:0010212	response to ionizing radiation	4/36	144/17913	0.000193172	0.00398014	0.00227061	PARP1/BAK1/MYC/BCL2	4
BP	GO:0060402	calcium ion transport into cytosol	4/36	145/17913	0.000198368	0.00402733	0.00229753	ITPR1/ERO1A/BAK1/BCL2	4
BP	GO:0051348	negative regulation of transferase activity	5/36	272/17913	0.000199534	0.00402733	0.00229753	CDKN1B/PRKCD/CDKN2A/PRKN/PTK6	5
BP	GO:0071236	cellular response to antibiotic	4/36	147/17913	0.000209063	0.00417705	0.00238295	CDKN1B/PRKCD/FOXO1/BNIP3	4
BP	GO:0019471	4-hydroxyproline metabolic process	2/36	11/17913	0.000213537	0.00422377	0.0024096	ERO1A/P4HB	2
BP	GO:1904951	positive regulation of establishment of protein localization	6/36	440/17913	0.000221248	0.00433296	0.00247189	PRKCD/ERBB2/IFNG/BCL2/TP63/GAPDH	6
BP	GO:0031640	killing of cells of other organism	3/36	60/17913	0.000235782	0.00452794	0.00258312	IFNG/GAPDH/APOL1	3
BP	GO:0044364	disruption of cells of other organism	3/36	60/17913	0.000235782	0.00452794	0.00258312	IFNG/GAPDH/APOL1	3
BP	GO:0071346	cellular response to interferon-gamma	4/36	153/17913	0.000243647	0.00463398	0.00264362	PRKCD/IFNG/CCL2/GAPDH	4
BP	GO:0043388	positive regulation of DNA binding	3/36	61/17913	0.000247636	0.00466499	0.00266131	PARP1/PRKN/IFNG	3
BP	GO:0051712	positive regulation of killing of cells of other organism	2/36	12/17913	0.000255921	0.00477558	0.0027244	IFNG/GAPDH	2
BP	GO:0060401	cytosolic calcium ion transport	4/36	157/17913	0.000268878	0.00497048	0.00283559	ITPR1/ERO1A/BAK1/BCL2	4
BP	GO:2000378	negative regulation of reactive oxygen species metabolic process	3/36	64/17913	0.000285494	0.00522877	0.00298294	PRKN/BNIP3/BCL2	3
BP	GO:0035821	modification of morphology or physiology of other organism	4/36	160/17913	0.000288997	0.00524437	0.00299184	PRKN/IFNG/GAPDH/APOL1	4
BP	GO:0007005	mitochondrion organization	6/36	466/17913	0.000301278	0.00536873	0.00306278	PARP1/PRKN/BAK1/BNIP3/BCL2/TP63	6
BP	GO:0016049	cell growth	6/36	466/17913	0.000301278	0.00536873	0.00306278	CDKN1B/ERBB2/CDKN2A/PRKN/BCL2/NRG3	6
BP	GO:0006875	cellular metal ion homeostasis	6/36	467/17913	0.000304758	0.00538225	0.0030705	ITPR1/ERO1A/BAK1/MYC/BNIP3/BCL2	6
BP	GO:2001242	regulation of intrinsic apoptotic signaling pathway	4/36	163/17913	0.000310177	0.00542946	0.00309743	PARP1/PRKN/BCL2/P4HB	4
BP	GO:0034614	cellular response to reactive oxygen species	4/36	165/17913	0.000324901	0.00563732	0.00321601	FOS/PRKCD/FOXO1/BNIP3	4
BP	GO:0009416	response to light stimulus	5/36	307/17913	0.000348928	0.00600156	0.0034238	PARP1/FOS/BAK1/MYC/BCL2	5
BP	GO:0090141	positive regulation of mitochondrial fission	2/36	14/17913	0.000351969	0.00600168	0.00342387	PRKN/BNIP3	2
BP	GO:0098542	defense response to other organism	6/36	481/17913	0.000356887	0.00603352	0.00344204	PRKCD/CALCOCO2/IFNG/BNIP3/BCL2/GAPDH	6
BP	GO:1901214	regulation of neuron death	5/36	313/17913	0.000381306	0.00634074	0.0036173	PARP1/FOS/PRKN/CCL2/BCL2	5
BP	GO:0006305	DNA alkylation	3/36	71/17913	0.000387882	0.00634074	0.0036173	PARP1/FOS/MYC	3
BP	GO:0006306	DNA methylation	3/36	71/17913	0.000387882	0.00634074	0.0036173	PARP1/FOS/MYC	3
BP	GO:1903747	regulation of establishment of protein localization to mitochondrion	3/36	71/17913	0.000387882	0.00634074	0.0036173	PRKN/BCL2/TP63	3
BP	GO:0034349	glial cell apoptotic process	2/36	15/17913	0.000405605	0.00647005	0.00369107	PRKCD/CCL2	2
BP	GO:0051709	regulation of killing of cells of other organism	2/36	15/17913	0.000405605	0.00647005	0.00369107	IFNG/GAPDH	2
BP	GO:1900451	positive regulation of glutamate receptor signaling pathway	2/36	15/17913	0.000405605	0.00647005	0.00369107	IFNG/CCL2	2
BP	GO:0071496	cellular response to external stimulus	5/36	320/17913	0.000421905	0.00665602	0.00379716	FOS/FOXO1/BAK1/BNIP3/BCL2	5
BP	GO:2000045	regulation of G1/S transition of mitotic cell cycle	4/36	177/17913	0.000423993	0.00665602	0.00379716	CDKN1B/CDKN2A/CCL2/BCL2	4
BP	GO:1900182	positive regulation of protein localization to nucleus	3/36	74/17913	0.000438112	0.00682351	0.00389272	PARP1/PRKCD/IFNG	3
BP	GO:0043409	negative regulation of MAPK cascade	4/36	179/17913	0.00044239	0.00683631	0.00390002	PRKCD/FOXO1/PRKN/MYC	4
BP	GO:0019058	viral life cycle	5/36	324/17913	0.000446527	0.00684675	0.00390597	CTSB/PRKN/CCL2/BCL2/P4HB	5
BP	GO:0072332	intrinsic apoptotic signaling pathway by p53 class mediator	3/36	75/17913	0.000455738	0.0068813	0.00392568	PRKN/BCL2/TP63	3
BP	GO:1903201	regulation of oxidative stress-induced cell death	3/36	75/17913	0.000455738	0.0068813	0.00392568	PARP1/PRKN/P4HB	3
BP	GO:1903541	regulation of exosomal secretion	2/36	16/17913	0.000462963	0.00693742	0.0039577	PRKN/IFNG	2
BP	GO:0034644	cellular response to UV	3/36	77/17913	0.000492344	0.00732222	0.00417723	PARP1/BAK1/MYC	3
BP	GO:0045862	positive regulation of proteolysis	5/36	333/17913	0.000505895	0.00746762	0.00426017	PRKN/BAK1/MYC/IFNG/DLC1	5
BP	GO:0030540	female genitalia development	2/36	17/17913	0.000524028	0.00767798	0.00438018	BAK1/TP63	2
BP	GO:1901654	response to ketone	4/36	191/17913	0.000564962	0.00821687	0.00468761	PARP1/FOS/FOXO1/EIF4EBP1	4
BP	GO:0045732	positive regulation of protein catabolic process	4/36	192/17913	0.00057616	0.00831857	0.00474563	CDKN1B/FOXO1/PRKN/IFNG	4
BP	GO:1902806	regulation of cell cycle G1/S phase transition	4/36	195/17913	0.000610703	0.0087534	0.00499369	CDKN1B/CDKN2A/CCL2/BCL2	4
BP	GO:0043281	regulation of cysteine-type endopeptidase activity involved in apoptotic process	4/36	196/17913	0.000622537	0.00885884	0.00505384	BAK1/MYC/TP63/DLC1	4
BP	GO:0032869	cellular response to insulin stimulus	4/36	197/17913	0.000634534	0.00896506	0.00511444	PARP1/PRKCD/FOXO1/EIF4EBP1	4
BP	GO:0010639	negative regulation of organelle organization	5/36	352/17913	0.000650635	0.00912734	0.00520702	PARP1/PRKCD/PRKN/BNIP3/DLC1	5
BP	GO:1990182	exosomal secretion	2/36	19/17913	0.000657225	0.00915486	0.00522272	PRKN/IFNG	2
BP	GO:0002573	myeloid leukocyte differentiation	4/36	201/17913	0.000684169	0.00939782	0.00536132	PARP1/FOS/MYC/IFNG	4
BP	GO:2001020	regulation of response to DNA damage stimulus	4/36	201/17913	0.000684169	0.00939782	0.00536132	PARP1/PRKCD/MYC/BCL2	4
BP	GO:0007215	glutamate receptor signaling pathway	3/36	87/17913	0.00070365	0.0095537	0.00545025	IFNG/CCL2/GRID1	3
BP	GO:0032388	positive regulation of intracellular transport	4/36	203/17913	0.000709993	0.0095537	0.00545025	PRKCD/ERBB2/PRKN/IFNG	4
BP	GO:0009791	post-embryonic development	3/36	88/17913	0.000727483	0.0095537	0.00545025	ITPR1/BAK1/BCL2	3
BP	GO:1900407	regulation of cellular response to oxidative stress	3/36	88/17913	0.000727483	0.0095537	0.00545025	PARP1/PRKN/P4HB	3
BP	GO:0034393	positive regulation of smooth muscle cell apoptotic process	2/36	20/17913	0.000729327	0.0095537	0.00545025	CDKN2A/IFNG	2
BP	GO:0097734	extracellular exosome biogenesis	2/36	20/17913	0.000729327	0.0095537	0.00545025	PRKN/IFNG	2
BP	GO:1903599	positive regulation of autophagy of mitochondrion	2/36	20/17913	0.000729327	0.0095537	0.00545025	PRKN/BNIP3	2
BP	GO:0044728	DNA methylation or demethylation	3/36	89/17913	0.000751824	0.0097836	0.00558141	PARP1/FOS/MYC	3
BP	GO:0051271	negative regulation of cellular component movement	5/36	365/17913	0.000766252	0.00990619	0.00565134	CDKN1B/CCL2/BCL2/NRG3/DLC1	5
BP	GO:0050678	regulation of epithelial cell proliferation	5/36	369/17913	0.000804745	0.0101525	0.00579184	CDKN1B/ERBB2/MYC/CCL2/TP63	5
BP	GO:0051900	regulation of mitochondrial depolarization	2/36	21/17913	0.00080508	0.0101525	0.00579184	PARP1/BCL2	2
BP	GO:0055093	response to hyperoxia	2/36	21/17913	0.00080508	0.0101525	0.00579184	FOXO1/BNIP3	2
BP	GO:0043523	regulation of neuron apoptotic process	4/36	210/17913	0.000805833	0.0101525	0.00579184	PARP1/PRKN/CCL2/BCL2	4
BP	GO:0051701	interaction with host	4/36	211/17913	0.000820234	0.0102355	0.0058392	CTSB/PRKN/GAPDH/P4HB	4
BP	GO:0008630	intrinsic apoptotic signaling pathway in response to DNA damage	3/36	92/17913	0.000827946	0.0102355	0.0058392	BCL2/TP63/IKBKE	3
BP	GO:2001022	positive regulation of response to DNA damage stimulus	3/36	92/17913	0.000827946	0.0102355	0.0058392	PARP1/PRKCD/MYC	3
BP	GO:0006874	cellular calcium ion homeostasis	5/36	375/17913	0.000865181	0.0106294	0.0060639	ITPR1/ERO1A/BAK1/BNIP3/BCL2	5
BP	GO:0048284	organelle fusion	3/36	94/17913	0.000881319	0.0106676	0.0060857	PRKN/BAK1/BNIP3	3
BP	GO:0043496	regulation of protein homodimerization activity	2/36	22/17913	0.00088447	0.0106676	0.0060857	BAK1/BCL2	2
BP	GO:0140112	extracellular vesicle biogenesis	2/36	22/17913	0.00088447	0.0106676	0.0060857	PRKN/IFNG	2
BP	GO:0043393	regulation of protein binding	4/36	217/17913	0.000910495	0.0109149	0.0062268	PRKCD/PRKN/BAK1/BCL2	4
BP	GO:0010660	regulation of muscle cell apoptotic process	3/36	96/17913	0.000936832	0.011126	0.00634725	CDKN2A/IFNG/BNIP3	3
BP	GO:0009266	response to temperature stimulus	4/36	219/17913	0.00094208	0.011126	0.00634725	FOS/FOXO1/ERO1A/HSPB8	4
BP	GO:0033157	regulation of intracellular protein transport	4/36	220/17913	0.000958159	0.011126	0.00634725	PRKCD/ERBB2/PRKN/IFNG	4
BP	GO:1902882	regulation of response to oxidative stress	3/36	97/17913	0.000965401	0.011126	0.00634725	PARP1/PRKN/P4HB	3
BP	GO:0051882	mitochondrial depolarization	2/36	23/17913	0.000967483	0.011126	0.00634725	PARP1/BCL2	2
BP	GO:0090140	regulation of mitochondrial fission	2/36	23/17913	0.000967483	0.011126	0.00634725	PRKN/BNIP3	2
BP	GO:1902254	negative regulation of intrinsic apoptotic signaling pathway by p53 class mediator	2/36	23/17913	0.000967483	0.011126	0.00634725	PRKN/BCL2	2
BP	GO:0006469	negative regulation of protein kinase activity	4/36	222/17913	0.000990897	0.0112643	0.00642614	CDKN1B/PRKCD/CDKN2A/PTK6	4
BP	GO:2000116	regulation of cysteine-type endopeptidase activity	4/36	222/17913	0.000990897	0.0112643	0.00642614	BAK1/MYC/TP63/DLC1	4
BP	GO:0055074	calcium ion homeostasis	5/36	388/17913	0.00100772	0.0113901	0.00649791	ITPR1/ERO1A/BAK1/BNIP3/BCL2	5
BP	GO:0070301	cellular response to hydrogen peroxide	3/36	99/17913	0.00102419	0.0115104	0.00656655	PRKCD/FOXO1/BNIP3	3
BP	GO:0031069	hair follicle morphogenesis	2/36	24/17913	0.0010541	0.0116571	0.0066502	BCL2/TP63	2
BP	GO:0010657	muscle cell apoptotic process	3/36	100/17913	0.00105441	0.0116571	0.0066502	CDKN2A/IFNG/BNIP3	3
BP	GO:0072503	cellular divalent inorganic cation homeostasis	5/36	392/17913	0.00105491	0.0116571	0.0066502	ITPR1/ERO1A/BAK1/BNIP3/BCL2	5
BP	GO:0045672	positive regulation of osteoclast differentiation	2/36	25/17913	0.00114432	0.0123414	0.00704059	FOS/IFNG	2
BP	GO:1900739	regulation of protein insertion into mitochondrial membrane involved in apoptotic signaling pathway	2/36	25/17913	0.00114432	0.0123414	0.00704059	BCL2/TP63	2
BP	GO:1900740	positive regulation of protein insertion into mitochondrial membrane involved in apoptotic signaling pathway	2/36	25/17913	0.00114432	0.0123414	0.00704059	BCL2/TP63	2
BP	GO:0007050	cell cycle arrest	4/36	231/17913	0.00114804	0.0123414	0.00704059	CDKN1B/CDKN2A/MYC/IFNG	4
BP	GO:0018105	peptidyl-serine phosphorylation	4/36	231/17913	0.00114804	0.0123414	0.00704059	PRKCD/BAK1/IFNG/BCL2	4
BP	GO:0043903	regulation of symbiosis, encompassing mutualism through parasitism	4/36	232/17913	0.00116651	0.0124052	0.00707698	PRKN/BCL2/GAPDH/P4HB	4
BP	GO:0097305	response to alcohol	4/36	232/17913	0.00116651	0.0124052	0.00707698	PARP1/FOS/BAK1/EIF4EBP1	4
BP	GO:0043434	response to peptide hormone	5/36	404/17913	0.0012064	0.0127608	0.00727985	CDKN1B/PARP1/PRKCD/FOXO1/EIF4EBP1	5
BP	GO:1901991	negative regulation of mitotic cell cycle phase transition	4/36	235/17913	0.0012232	0.0128696	0.00734194	CDKN1B/CDKN2A/CCL2/BCL2	4
BP	GO:1903203	regulation of oxidative stress-induced neuron death	2/36	26/17913	0.00123811	0.0128894	0.00735323	PARP1/PRKN	2
BP	GO:2000679	positive regulation of transcription regulatory region DNA binding	2/36	26/17913	0.00123811	0.0128894	0.00735323	PARP1/IFNG	2
BP	GO:0043900	regulation of multi-organism process	5/36	408/17913	0.00126033	0.013052	0.00744596	PRKN/IFNG/BCL2/GAPDH/P4HB	5
BP	GO:0043254	regulation of protein complex assembly	5/36	409/17913	0.00127408	0.0131257	0.00748802	CDKN1B/PARP1/PRKCD/IFNG/EIF4EBP1	5
BP	GO:0032411	positive regulation of transporter activity	3/36	108/17913	0.00131668	0.0134943	0.0076983	PRKCD/IFNG/CCL2	3
BP	GO:0001782	B cell homeostasis	2/36	27/17913	0.00133547	0.0135465	0.00772809	BAK1/BCL2	2
BP	GO:0036475	neuron death in response to oxidative stress	2/36	27/17913	0.00133547	0.0135465	0.00772809	PARP1/PRKN	2
BP	GO:0097237	cellular response to toxic substance	4/36	241/17913	0.00134233	0.0135466	0.00772814	PRKCD/FOXO1/PRKN/BNIP3	4
BP	GO:0006816	calcium ion transport	5/36	415/17913	0.00135897	0.0136449	0.00778421	ITPR1/ERO1A/BAK1/CCL2/BCL2	5
BP	GO:0071383	cellular response to steroid hormone stimulus	4/36	243/17913	0.00138379	0.0138239	0.00788633	PARP1/FOXO1/TP63/EIF4EBP1	4
BP	GO:0045926	negative regulation of growth	4/36	244/17913	0.00140485	0.0138594	0.00790659	CDKN1B/CDKN2A/BCL2/PTK6	4
BP	GO:0032232	negative regulation of actin filament bundle assembly	2/36	28/17913	0.00143639	0.0138594	0.00790659	PRKN/DLC1	2
BP	GO:0033032	regulation of myeloid cell apoptotic process	2/36	28/17913	0.00143639	0.0138594	0.00790659	CDKN2A/BCL2	2
BP	GO:0036296	response to increased oxygen levels	2/36	28/17913	0.00143639	0.0138594	0.00790659	FOXO1/BNIP3	2
BP	GO:0044030	regulation of DNA methylation	2/36	28/17913	0.00143639	0.0138594	0.00790659	PARP1/MYC	2
BP	GO:0048730	epidermis morphogenesis	2/36	28/17913	0.00143639	0.0138594	0.00790659	BCL2/TP63	2
BP	GO:0090200	positive regulation of release of cytochrome c from mitochondria	2/36	28/17913	0.00143639	0.0138594	0.00790659	BAK1/BNIP3	2
BP	GO:0030968	endoplasmic reticulum unfolded protein response	3/36	112/17913	0.00146188	0.0140369	0.00800784	ERO1A/BAK1/CCL2	3
BP	GO:0071482	cellular response to light stimulus	3/36	113/17913	0.00149968	0.0143088	0.008163	PARP1/BAK1/MYC	3
BP	GO:0050673	epithelial cell proliferation	5/36	425/17913	0.00150968	0.0143088	0.008163	CDKN1B/ERBB2/MYC/CCL2/TP63	5
BP	GO:0048608	reproductive structure development	5/36	426/17913	0.00152541	0.0143088	0.008163	CDKN1B/CTSB/BAK1/BCL2/TP63	5
BP	GO:0006304	DNA modification	3/36	114/17913	0.0015381	0.0143088	0.008163	PARP1/FOS/MYC	3
BP	GO:0046660	female sex differentiation	3/36	114/17913	0.0015381	0.0143088	0.008163	BAK1/BCL2/TP63	3
BP	GO:0001844	protein insertion into mitochondrial membrane involved in apoptotic signaling pathway	2/36	29/17913	0.00154084	0.0143088	0.008163	BCL2/TP63	2
BP	GO:0071549	cellular response to dexamethasone stimulus	2/36	29/17913	0.00154084	0.0143088	0.008163	FOXO1/EIF4EBP1	2
BP	GO:0061458	reproductive system development	5/36	429/17913	0.0015733	0.014542	0.00829603	CDKN1B/CTSB/BAK1/BCL2/TP63	5
BP	GO:0032868	response to insulin	4/36	252/17913	0.00158148	0.0145496	0.00830036	PARP1/PRKCD/FOXO1/EIF4EBP1	4
BP	GO:0022612	gland morphogenesis	3/36	116/17913	0.00161677	0.0147641	0.00842271	BCL2/TP63/NRG3	3
BP	GO:1901988	negative regulation of cell cycle phase transition	4/36	254/17913	0.00162795	0.0147641	0.00842271	CDKN1B/CDKN2A/CCL2/BCL2	4
BP	GO:0006471	protein ADP-ribosylation	2/36	30/17913	0.00164882	0.0147641	0.00842271	PARP1/IFNG	2
BP	GO:0007204	positive regulation of cytosolic calcium ion concentration	4/36	255/17913	0.00165154	0.0147641	0.00842271	ITPR1/ERO1A/BAK1/BCL2	4
BP	GO:0001952	regulation of cell-matrix adhesion	3/36	117/17913	0.00165704	0.0147641	0.00842271	CDKN2A/BCL2/DLC1	3
BP	GO:0002761	regulation of myeloid leukocyte differentiation	3/36	117/17913	0.00165704	0.0147641	0.00842271	FOS/MYC/IFNG	3
BP	GO:1900180	regulation of protein localization to nucleus	3/36	117/17913	0.00165704	0.0147641	0.00842271	PARP1/PRKCD/IFNG	3
BP	GO:0009314	response to radiation	5/36	435/17913	0.00167243	0.0148344	0.0084628	PARP1/FOS/BAK1/MYC/BCL2	5
BP	GO:0043280	positive regulation of cysteine-type endopeptidase activity involved in apoptotic process	3/36	118/17913	0.00169793	0.0149399	0.00852301	BAK1/MYC/DLC1	3
BP	GO:0032409	regulation of transporter activity	4/36	257/17913	0.00169943	0.0149399	0.00852301	PRKCD/IFNG/CCL2/BCL2	4
BP	GO:0033135	regulation of peptidyl-serine phosphorylation	3/36	119/17913	0.00173945	0.0150081	0.00856193	BAK1/IFNG/BCL2	3
BP	GO:0000266	mitochondrial fission	2/36	31/17913	0.00176031	0.0150081	0.00856193	PRKN/BNIP3	2
BP	GO:0044068	modulation by symbiont of host cellular process	2/36	31/17913	0.00176031	0.0150081	0.00856193	PRKN/GAPDH	2
BP	GO:0045920	negative regulation of exocytosis	2/36	31/17913	0.00176031	0.0150081	0.00856193	PRKN/RAB33B	2
BP	GO:0051204	protein insertion into mitochondrial membrane	2/36	31/17913	0.00176031	0.0150081	0.00856193	BCL2/TP63	2
BP	GO:0051385	response to mineralocorticoid	2/36	31/17913	0.00176031	0.0150081	0.00856193	PARP1/FOS	2
BP	GO:1902253	regulation of intrinsic apoptotic signaling pathway by p53 class mediator	2/36	31/17913	0.00176031	0.0150081	0.00856193	PRKN/BCL2	2
BP	GO:0019079	viral genome replication	3/36	120/17913	0.0017816	0.0150599	0.00859144	PRKN/CCL2/BCL2	3
BP	GO:0051101	regulation of DNA binding	3/36	120/17913	0.0017816	0.0150599	0.00859144	PARP1/PRKN/IFNG	3
BP	GO:0072655	establishment of protein localization to mitochondrion	3/36	121/17913	0.00182439	0.0153559	0.00876033	PRKN/BCL2/TP63	3
BP	GO:1902904	negative regulation of supramolecular fiber organization	3/36	122/17913	0.00186781	0.0155854	0.00889126	PRKCD/PRKN/DLC1	3
BP	GO:0072331	signal transduction by p53 class mediator	4/36	264/17913	0.00187469	0.0155854	0.00889126	CDKN1B/PRKN/BCL2/TP63	4
BP	GO:0033028	myeloid cell apoptotic process	2/36	32/17913	0.00187529	0.0155854	0.00889126	CDKN2A/BCL2	2
BP	GO:0043270	positive regulation of ion transport	4/36	266/17913	0.00192698	0.015948	0.0090981	PRKCD/BAK1/IFNG/CCL2	4
BP	GO:1902105	regulation of leukocyte differentiation	4/36	267/17913	0.00195351	0.0161001	0.0091849	FOS/ERBB2/MYC/IFNG	4
BP	GO:0072594	establishment of protein localization to organelle	5/36	452/17913	0.00197835	0.0162289	0.00925835	PRKCD/PRKN/IFNG/BCL2/TP63	5
BP	GO:0045736	negative regulation of cyclin-dependent protein serine/threonine kinase activity	2/36	33/17913	0.00199376	0.0162289	0.00925835	CDKN1B/CDKN2A	2
BP	GO:1901797	negative regulation of signal transduction by p53 class mediator	2/36	33/17913	0.00199376	0.0162289	0.00925835	PRKN/BCL2	2
BP	GO:0070585	protein localization to mitochondrion	3/36	125/17913	0.00200195	0.0162289	0.00925835	PRKN/BCL2/TP63	3
BP	GO:0070838	divalent metal ion transport	5/36	454/17913	0.00201686	0.0162831	0.00928928	ITPR1/ERO1A/BAK1/CCL2/BCL2	5
BP	GO:0007162	negative regulation of cell adhesion	4/36	271/17913	0.00206214	0.016581	0.0094592	PRKCD/ERBB2/CDKN2A/DLC1	4
BP	GO:0031647	regulation of protein stability	4/36	272/17913	0.00208994	0.0167137	0.00953494	PRKCD/PRKN/BCL2/GAPDH	4
BP	GO:0072511	divalent inorganic cation transport	5/36	458/17913	0.00209555	0.0167137	0.00953494	ITPR1/ERO1A/BAK1/CCL2/BCL2	5
BP	GO:0097352	autophagosome maturation	2/36	34/17913	0.0021157	0.0167394	0.00954961	CALCOCO2/GABARAPL1	2
BP	GO:1904030	negative regulation of cyclin-dependent protein kinase activity	2/36	34/17913	0.0021157	0.0167394	0.00954961	CDKN1B/CDKN2A	2
BP	GO:0008286	insulin receptor signaling pathway	3/36	128/17913	0.00214195	0.0168126	0.00959135	PRKCD/FOXO1/EIF4EBP1	3
BP	GO:0051494	negative regulation of cytoskeleton organization	3/36	128/17913	0.00214195	0.0168126	0.00959135	PRKCD/PRKN/DLC1	3
BP	GO:2000310	regulation of NMDA receptor activity	2/36	35/17913	0.0022411	0.0175213	0.00999566	IFNG/CCL2	2
BP	GO:0034390	smooth muscle cell apoptotic process	2/36	36/17913	0.00236993	0.0183115	0.0104464	CDKN2A/IFNG	2
BP	GO:0034391	regulation of smooth muscle cell apoptotic process	2/36	36/17913	0.00236993	0.0183115	0.0104464	CDKN2A/IFNG	2
BP	GO:0043243	positive regulation of protein complex disassembly	2/36	36/17913	0.00236993	0.0183115	0.0104464	CALCOCO2/BNIP3	2
BP	GO:2001056	positive regulation of cysteine-type endopeptidase activity	3/36	135/17913	0.00249194	0.0191792	0.0109415	BAK1/MYC/DLC1	3
BP	GO:0042307	positive regulation of protein import into nucleus	2/36	37/17913	0.0025022	0.0191835	0.0109439	PRKCD/IFNG	2
BP	GO:0071901	negative regulation of protein serine/threonine kinase activity	3/36	136/17913	0.00254466	0.0193705	0.0110506	CDKN1B/PRKCD/CDKN2A	3
BP	GO:0071900	regulation of protein serine/threonine kinase activity	5/36	479/17913	0.00254618	0.0193705	0.0110506	CDKN1B/PRKCD/ERBB2/CDKN2A/IFNG	5
BP	GO:0051480	regulation of cytosolic calcium ion concentration	4/36	289/17913	0.0026032	0.0197284	0.0112548	ITPR1/ERO1A/BAK1/BCL2	4
BP	GO:0038127	ERBB signaling pathway	3/36	138/17913	0.00265214	0.0200227	0.0114227	NRG2/ERBB2/PTK6	3
BP	GO:0007259	JAK-STAT cascade	3/36	140/17913	0.00276241	0.0207277	0.0118249	IFNG/CCL2/PTK6	3
BP	GO:0071548	response to dexamethasone	2/36	39/17913	0.00277697	0.0207277	0.0118249	FOXO1/EIF4EBP1	2
BP	GO:1904591	positive regulation of protein import	2/36	39/17913	0.00277697	0.0207277	0.0118249	PRKCD/IFNG	2
BP	GO:1901652	response to peptide	5/36	491/17913	0.00283342	0.0210696	0.0120199	CDKN1B/PARP1/PRKCD/FOXO1/EIF4EBP1	5
BP	GO:0022411	cellular component disassembly	5/36	492/17913	0.00285838	0.0211755	0.0120803	CALCOCO2/PRKN/MYC/GABARAPL1/BNIP3	5
BP	GO:0071375	cellular response to peptide hormone stimulus	4/36	297/17913	0.00287237	0.0211998	0.0120942	PARP1/PRKCD/FOXO1/EIF4EBP1	4
BP	GO:0032984	protein-containing complex disassembly	4/36	298/17913	0.00290731	0.0213087	0.0121563	CALCOCO2/MYC/GABARAPL1/BNIP3	4
BP	GO:0033146	regulation of intracellular estrogen receptor signaling pathway	2/36	40/17913	0.00291944	0.0213087	0.0121563	PARP1/TP63	2
BP	GO:2000273	positive regulation of signaling receptor activity	2/36	40/17913	0.00291944	0.0213087	0.0121563	IFNG/CCL2	2
BP	GO:0050873	brown fat cell differentiation	2/36	41/17913	0.00306529	0.0222093	0.0126701	ERO1A/BNIP3	2
BP	GO:1903146	regulation of autophagy of mitochondrion	2/36	41/17913	0.00306529	0.0222093	0.0126701	PRKN/BNIP3	2
BP	GO:0043524	negative regulation of neuron apoptotic process	3/36	146/17913	0.00311008	0.0224516	0.0128083	PRKN/CCL2/BCL2	3
BP	GO:1903900	regulation of viral life cycle	3/36	147/17913	0.00317052	0.0228047	0.0130097	PRKN/BCL2/P4HB	3
BP	GO:0001953	negative regulation of cell-matrix adhesion	2/36	42/17913	0.0032145	0.0229541	0.013095	CDKN2A/DLC1	2
BP	GO:0035307	positive regulation of protein dephosphorylation	2/36	42/17913	0.0032145	0.0229541	0.013095	PRKCD/DLC1	2
BP	GO:0045930	negative regulation of mitotic cell cycle	4/36	308/17913	0.00327292	0.0232872	0.013285	CDKN1B/CDKN2A/CCL2/BCL2	4
BP	GO:0071214	cellular response to abiotic stimulus	4/36	310/17913	0.00334965	0.0233686	0.0133314	PARP1/BAK1/MYC/BNIP3	4
BP	GO:0104004	cellular response to environmental stimulus	4/36	310/17913	0.00334965	0.0233686	0.0133314	PARP1/BAK1/MYC/BNIP3	4
BP	GO:0090316	positive regulation of intracellular protein transport	3/36	150/17913	0.00335616	0.0233686	0.0133314	PRKCD/ERBB2/IFNG	3
BP	GO:0097696	STAT cascade	3/36	150/17913	0.00335616	0.0233686	0.0133314	IFNG/CCL2/PTK6	3
BP	GO:0009409	response to cold	2/36	43/17913	0.00336706	0.0233686	0.0133314	FOS/FOXO1	2
BP	GO:0031018	endocrine pancreas development	2/36	43/17913	0.00336706	0.0233686	0.0133314	FOXO1/BAK1	2
BP	GO:0042771	intrinsic apoptotic signaling pathway in response to DNA damage by p53 class mediator	2/36	43/17913	0.00336706	0.0233686	0.0133314	BCL2/TP63	2
BP	GO:0030856	regulation of epithelial cell differentiation	3/36	151/17913	0.00341949	0.0235671	0.0134447	CDKN1B/IFNG/TP63	3
BP	GO:1905952	regulation of lipid localization	3/36	151/17913	0.00341949	0.0235671	0.0134447	PRKCD/PRKN/IKBKE	3
BP	GO:1902903	regulation of supramolecular fiber organization	4/36	313/17913	0.00346703	0.0238117	0.0135843	CDKN1B/PRKCD/PRKN/DLC1	4
BP	GO:0030850	prostate gland development	2/36	44/17913	0.00352295	0.024029	0.0137082	CDKN1B/TP63	2
BP	GO:0051205	protein insertion into membrane	2/36	44/17913	0.00352295	0.024029	0.0137082	BCL2/TP63	2
BP	GO:0001906	cell killing	3/36	156/17913	0.00374718	0.0253833	0.0144808	IFNG/GAPDH/APOL1	3
BP	GO:0006338	chromatin remodeling	3/36	156/17913	0.00374718	0.0253833	0.0144808	CDKN2A/MYC/TP63	3
BP	GO:0030857	negative regulation of epithelial cell differentiation	2/36	46/17913	0.00384469	0.0258667	0.0147566	IFNG/TP63	2
BP	GO:0048806	genitalia development	2/36	46/17913	0.00384469	0.0258667	0.0147566	BAK1/TP63	2
BP	GO:0009615	response to virus	4/36	323/17913	0.00387857	0.0260061	0.0148361	IFNG/BNIP3/BCL2/IKBKE	4
BP	GO:0001655	urogenital system development	4/36	324/17913	0.00392147	0.026205	0.0149496	CDKN1B/MYC/BCL2/TP63	4
BP	GO:0007015	actin filament organization	4/36	325/17913	0.00396469	0.026316	0.0150129	PRKCD/PRKN/BCL2/DLC1	4
BP	GO:0030098	lymphocyte differentiation	4/36	325/17913	0.00396469	0.026316	0.0150129	ERBB2/BAK1/IFNG/BCL2	4
BP	GO:0001961	positive regulation of cytokine-mediated signaling pathway	2/36	47/17913	0.00401051	0.0264426	0.0150852	PRKN/IKBKE	2
BP	GO:0035722	interleukin-12-mediated signaling pathway	2/36	47/17913	0.00401051	0.0264426	0.0150852	IFNG/P4HB	2
BP	GO:0010950	positive regulation of endopeptidase activity	3/36	161/17913	0.00409347	0.0268999	0.015346	BAK1/MYC/DLC1	3
BP	GO:0044003	modification by symbiont of host morphology or physiology	2/36	48/17913	0.00417961	0.0272847	0.0155656	PRKN/GAPDH	2
BP	GO:0048546	digestive tract morphogenesis	2/36	48/17913	0.00417961	0.0272847	0.0155656	BCL2/TP63	2
BP	GO:0030336	negative regulation of cell migration	4/36	332/17913	0.00427637	0.0278245	0.0158735	CCL2/BCL2/NRG3/DLC1	4
BP	GO:0003254	regulation of membrane depolarization	2/36	49/17913	0.00435199	0.0280398	0.0159963	PARP1/BCL2	2
BP	GO:0060395	SMAD protein signal transduction	2/36	49/17913	0.00435199	0.0280398	0.0159963	PARP1/FOS	2
BP	GO:0071349	cellular response to interleukin-12	2/36	49/17913	0.00435199	0.0280398	0.0159963	IFNG/P4HB	2
BP	GO:0030307	positive regulation of cell growth	3/36	166/17913	0.00445868	0.028634	0.0163353	ERBB2/PRKN/BCL2	3
BP	GO:0002931	response to ischemia	2/36	50/17913	0.00452761	0.0286527	0.0163459	BCL2/EIF4EBP1	2
BP	GO:0031343	positive regulation of cell killing	2/36	50/17913	0.00452761	0.0286527	0.0163459	IFNG/GAPDH	2
BP	GO:0050732	negative regulation of peptidyl-tyrosine phosphorylation	2/36	50/17913	0.00452761	0.0286527	0.0163459	PRKCD/PTK6	2
BP	GO:0070671	response to interleukin-12	2/36	50/17913	0.00452761	0.0286527	0.0163459	IFNG/P4HB	2
BP	GO:0030308	negative regulation of cell growth	3/36	167/17913	0.00453402	0.0286527	0.0163459	CDKN1B/CDKN2A/BCL2	3
BP	GO:0050796	regulation of insulin secretion	3/36	169/17913	0.00468701	0.0294602	0.0168066	ITPR1/PRKN/IFNG	3
BP	GO:0009620	response to fungus	2/36	51/17913	0.00470648	0.0294602	0.0168066	BAK1/GAPDH	2
BP	GO:2000677	regulation of transcription regulatory region DNA binding	2/36	51/17913	0.00470648	0.0294602	0.0168066	PARP1/IFNG	2
BP	GO:0001959	regulation of cytokine-mediated signaling pathway	3/36	170/17913	0.00476467	0.0297303	0.0169607	PRKN/IFNG/IKBKE	3
BP	GO:0050821	protein stabilization	3/36	171/17913	0.00484311	0.0300648	0.0171515	PRKCD/PRKN/GAPDH	3
BP	GO:0010948	negative regulation of cell cycle process	4/36	344/17913	0.00484867	0.0300648	0.0171515	CDKN1B/CDKN2A/CCL2/BCL2	4
BP	GO:0018108	peptidyl-tyrosine phosphorylation	4/36	346/17913	0.00494883	0.0305899	0.0174511	PRKCD/ERBB2/IFNG/PTK6	4
BP	GO:2000146	negative regulation of cell motility	4/36	347/17913	0.00499943	0.0307286	0.0175302	CCL2/BCL2/NRG3/DLC1	4
BP	GO:0071478	cellular response to radiation	3/36	173/17913	0.00500233	0.0307286	0.0175302	PARP1/BAK1/MYC	3
BP	GO:0042594	response to starvation	3/36	174/17913	0.00508312	0.0311282	0.0177582	FOXO1/BCL2/EIF4EBP1	3
BP	GO:0018212	peptidyl-tyrosine modification	4/36	349/17913	0.00510167	0.0311454	0.017768	PRKCD/ERBB2/IFNG/PTK6	4
BP	GO:0002763	positive regulation of myeloid leukocyte differentiation	2/36	54/17913	0.00526243	0.031735	0.0181044	FOS/IFNG	2
BP	GO:0010823	negative regulation of mitochondrion organization	2/36	54/17913	0.00526243	0.031735	0.0181044	PRKN/BNIP3	2
BP	GO:0060760	positive regulation of response to cytokine stimulus	2/36	54/17913	0.00526243	0.031735	0.0181044	PRKN/IKBKE	2
BP	GO:0071385	cellular response to glucocorticoid stimulus	2/36	54/17913	0.00526243	0.031735	0.0181044	FOXO1/EIF4EBP1	2
BP	GO:0042176	regulation of protein catabolic process	4/36	354/17913	0.00536344	0.0322459	0.0183958	CDKN1B/FOXO1/PRKN/IFNG	4
BP	GO:0061138	morphogenesis of a branching epithelium	3/36	178/17913	0.00541417	0.0323003	0.0184268	MYC/BCL2/TP63	3
BP	GO:0000422	autophagy of mitochondrion	2/36	55/17913	0.00545414	0.0323003	0.0184268	PRKN/BNIP3	2
BP	GO:0032615	interleukin-12 production	2/36	55/17913	0.00545414	0.0323003	0.0184268	PRKCD/IFNG	2
BP	GO:0042306	regulation of protein import into nucleus	2/36	55/17913	0.00545414	0.0323003	0.0184268	PRKCD/IFNG	2
BP	GO:0061726	mitochondrion disassembly	2/36	55/17913	0.00545414	0.0323003	0.0184268	PRKN/BNIP3	2
BP	GO:0007219	Notch signaling pathway	3/36	179/17913	0.00549891	0.0323716	0.0184675	CDKN1B/MYC/TP63	3
BP	GO:1901796	regulation of signal transduction by p53 class mediator	3/36	179/17913	0.00549891	0.0323716	0.0184675	PRKN/BCL2/TP63	3
BP	GO:0010952	positive regulation of peptidase activity	3/36	180/17913	0.00558446	0.0326806	0.0186438	BAK1/MYC/DLC1	3
BP	GO:0043902	positive regulation of multi-organism process	3/36	180/17913	0.00558446	0.0326806	0.0186438	IFNG/GAPDH/P4HB	3
BP	GO:1900449	regulation of glutamate receptor signaling pathway	2/36	56/17913	0.00564903	0.032961	0.0188038	IFNG/CCL2	2
BP	GO:0051099	positive regulation of binding	3/36	181/17913	0.0056708	0.0329907	0.0188207	PARP1/PRKN/IFNG	3
BP	GO:0060759	regulation of response to cytokine stimulus	3/36	183/17913	0.0058459	0.0337188	0.0192361	PRKN/IFNG/IKBKE	3
BP	GO:0046686	response to cadmium ion	2/36	57/17913	0.00584709	0.0337188	0.0192361	CDKN1B/FOS	2
BP	GO:1903749	positive regulation of establishment of protein localization to mitochondrion	2/36	57/17913	0.00584709	0.0337188	0.0192361	BCL2/TP63	2
BP	GO:1901653	cellular response to peptide	4/36	364/17913	0.00591381	0.0340044	0.019399	PARP1/PRKCD/FOXO1/EIF4EBP1	4
BP	GO:0010876	lipid localization	4/36	366/17913	0.00602826	0.034378	0.0196122	PRKCD/PRKN/IKBKE/APOL1	4
BP	GO:0030520	intracellular estrogen receptor signaling pathway	2/36	58/17913	0.0060483	0.034378	0.0196122	PARP1/TP63	2
BP	GO:0071384	cellular response to corticosteroid stimulus	2/36	58/17913	0.0060483	0.034378	0.0196122	FOXO1/EIF4EBP1	2
BP	GO:1904589	regulation of protein import	2/36	58/17913	0.0060483	0.034378	0.0196122	PRKCD/IFNG	2
BP	GO:0017157	regulation of exocytosis	3/36	187/17913	0.00620579	0.0351721	0.0200652	PRKN/IFNG/RAB33B	3
BP	GO:0001658	branching involved in ureteric bud morphogenesis	2/36	60/17913	0.00646013	0.0363015	0.0207095	MYC/BCL2	2
BP	GO:0002260	lymphocyte homeostasis	2/36	60/17913	0.00646013	0.0363015	0.0207095	BAK1/BCL2	2
BP	GO:0046824	positive regulation of nucleocytoplasmic transport	2/36	60/17913	0.00646013	0.0363015	0.0207095	PRKCD/IFNG	2
BP	GO:0001763	morphogenesis of a branching structure	3/36	192/17913	0.00667398	0.0373489	0.021307	MYC/BCL2/TP63	3
BP	GO:0040013	negative regulation of locomotion	4/36	377/17913	0.00668428	0.0373489	0.021307	CCL2/BCL2/NRG3/DLC1	4
BP	GO:0007565	female pregnancy	3/36	193/17913	0.00677008	0.0377217	0.0215197	FOS/CTSB/BCL2	3
BP	GO:0031099	regeneration	3/36	194/17913	0.00686701	0.0381439	0.0217606	CDKN1B/BAK1/BCL2	3
BP	GO:0035249	synaptic transmission, glutamatergic	2/36	62/17913	0.00688442	0.0381439	0.0217606	PRKN/CCL2	2
BP	GO:0045670	regulation of osteoclast differentiation	2/36	64/17913	0.00732106	0.0404499	0.0230761	FOS/IFNG	2
BP	GO:0050679	positive regulation of epithelial cell proliferation	3/36	199/17913	0.00736409	0.0404616	0.0230828	ERBB2/MYC/TP63	3
BP	GO:0090276	regulation of peptide hormone secretion	3/36	199/17913	0.00736409	0.0404616	0.0230828	ITPR1/PRKN/IFNG	3
BP	GO:0022407	regulation of cell-cell adhesion	4/36	389/17913	0.00745247	0.0406825	0.0232088	PRKCD/ERBB2/IFNG/CCL2	4
BP	GO:0009612	response to mechanical stimulus	3/36	200/17913	0.00746601	0.0406825	0.0232088	FOS/BAK1/BNIP3	3
BP	GO:0030073	insulin secretion	3/36	200/17913	0.00746601	0.0406825	0.0232088	ITPR1/PRKN/IFNG	3
BP	GO:0010810	regulation of cell-substrate adhesion	3/36	201/17913	0.00756876	0.0411292	0.0234636	CDKN2A/BCL2/DLC1	3
BP	GO:0060675	ureteric bud morphogenesis	2/36	66/17913	0.00776997	0.0421068	0.0240214	MYC/BCL2	2
BP	GO:0006006	glucose metabolic process	3/36	204/17913	0.00788207	0.0424816	0.0242351	FOXO1/PRKN/GAPDH	3
BP	GO:0050792	regulation of viral process	3/36	204/17913	0.00788207	0.0424816	0.0242351	PRKN/BCL2/P4HB	3
BP	GO:0010812	negative regulation of cell-substrate adhesion	2/36	67/17913	0.00799898	0.0426469	0.0243294	CDKN2A/DLC1	2
BP	GO:0042531	positive regulation of tyrosine phosphorylation of STAT protein	2/36	67/17913	0.00799898	0.0426469	0.0243294	IFNG/PTK6	2
BP	GO:0072171	mesonephric tubule morphogenesis	2/36	67/17913	0.00799898	0.0426469	0.0243294	MYC/BCL2	2
BP	GO:0099601	regulation of neurotransmitter receptor activity	2/36	67/17913	0.00799898	0.0426469	0.0243294	IFNG/CCL2	2
BP	GO:0035303	regulation of dephosphorylation	3/36	206/17913	0.00809516	0.0430436	0.0245558	PRKCD/IFNG/DLC1	3
BP	GO:1901215	negative regulation of neuron death	3/36	207/17913	0.00820298	0.0434009	0.0247596	PRKN/CCL2/BCL2	3
BP	GO:0032386	regulation of intracellular transport	4/36	400/17913	0.00820624	0.0434009	0.0247596	PRKCD/ERBB2/PRKN/IFNG	4
BP	GO:0051249	regulation of lymphocyte activation	4/36	401/17913	0.00827716	0.0436593	0.024907	ERBB2/IFNG/CCL2/BCL2	4
BP	GO:0051222	positive regulation of protein transport	4/36	403/17913	0.00842022	0.0440682	0.0251403	PRKCD/ERBB2/IFNG/GAPDH	4
BP	GO:0033077	T cell differentiation in thymus	2/36	69/17913	0.00846609	0.0440682	0.0251403	ERBB2/BCL2	2
BP	GO:0045454	cell redox homeostasis	2/36	69/17913	0.00846609	0.0440682	0.0251403	ERO1A/P4HB	2
BP	GO:0048662	negative regulation of smooth muscle cell proliferation	2/36	69/17913	0.00846609	0.0440682	0.0251403	CDKN1B/IFNG	2
BP	GO:2001259	positive regulation of cation channel activity	2/36	69/17913	0.00846609	0.0440682	0.0251403	IFNG/CCL2	2
BP	GO:0042100	B cell proliferation	2/36	71/17913	0.0089452	0.0464399	0.0264933	PRKCD/BCL2	2
BP	GO:0007160	cell-matrix adhesion	3/36	214/17913	0.00898154	0.0465065	0.0265313	CDKN2A/BCL2/DLC1	3
BP	GO:0030099	myeloid cell differentiation	4/36	411/17913	0.00900877	0.0465257	0.0265423	PARP1/FOS/MYC/IFNG	4
BP	GO:0042113	B cell activation	3/36	215/17913	0.00909619	0.0468549	0.02673	PRKCD/BAK1/BCL2	3
BP	GO:0060249	anatomical structure homeostasis	4/36	413/17913	0.00916002	0.0470611	0.0268477	PARP1/PRKN/MYC/BCL2	4
BP	GO:0061045	negative regulation of wound healing	2/36	73/17913	0.00943622	0.0483545	0.0275856	CDKN1B/PRKCD	2
BP	GO:0032872	regulation of stress-activated MAPK cascade	3/36	220/17913	0.00968238	0.0494877	0.028232	FOXO1/PRKN/MYC	3
BP	GO:0048732	gland development	4/36	422/17913	0.00986131	0.0498971	0.0284656	CDKN1B/BCL2/TP63/NRG3	4
BP	GO:0045444	fat cell differentiation	3/36	222/17913	0.00992291	0.0498971	0.0284656	FOXO1/ERO1A/BNIP3	3
BP	GO:0051054	positive regulation of DNA metabolic process	3/36	222/17913	0.00992291	0.0498971	0.0284656	PARP1/PRKCD/MYC	3
BP	GO:0070302	regulation of stress-activated protein kinase signaling cascade	3/36	222/17913	0.00992291	0.0498971	0.0284656	FOXO1/PRKN/MYC	3
BP	GO:0006919	activation of cysteine-type endopeptidase activity involved in apoptotic process	2/36	75/17913	0.00993906	0.0498971	0.0284656	BAK1/DLC1	2
BP	GO:0031016	pancreas development	2/36	75/17913	0.00993906	0.0498971	0.0284656	FOXO1/BAK1	2
BP	GO:0072078	nephron tubule morphogenesis	2/36	75/17913	0.00993906	0.0498971	0.0284656	MYC/BCL2	2
CC	GO:0031307	integral component of mitochondrial outer membrane	2/36	17/18678	0.000482355	0.0269189	0.0207288	BAK1/BNIP3	2
CC	GO:0031306	intrinsic component of mitochondrial outer membrane	2/36	18/18678	0.000541992	0.0269189	0.0207288	BAK1/BNIP3	2
CC	GO:0046930	pore complex	2/36	18/18678	0.000541992	0.0269189	0.0207288	BAK1/BCL2	2
CC	GO:0005635	nuclear envelope	5/36	420/18678	0.00119141	0.04438	0.0341746	PARP1/ITPR1/BNIP3/BCL2/GAPDH	5
CC	GO:0000421	autophagosome membrane	2/36	30/18678	0.00151872	0.0452578	0.0348506	CALCOCO2/GABARAPL1	2
MF	GO:0019903	protein phosphatase binding	6/36	132/16969	3.17881e-07	6.07154e-05	3.8815e-05	CDKN1B/FOXO1/ERBB2/BCL2/IKBKE/EIF4EBP1	6
MF	GO:0019902	phosphatase binding	6/36	177/16969	1.77742e-06	0.000169743	0.000108516	CDKN1B/FOXO1/ERBB2/BCL2/IKBKE/EIF4EBP1	6
MF	GO:0051721	protein phosphatase 2A binding	3/36	29/16969	3.08498e-05	0.00190892	0.00122037	FOXO1/BCL2/EIF4EBP1	3
MF	GO:0051087	chaperone binding	4/36	91/16969	3.99775e-05	0.00190892	0.00122037	PRKN/BAK1/ST13/BIRC5	4
MF	GO:0031072	heat shock protein binding	4/36	108/16969	7.81319e-05	0.00281532	0.00179982	CDKN1B/PRKN/BAK1/ST13	4
MF	GO:0030544	Hsp70 protein binding	3/36	41/16969	8.84392e-05	0.00281532	0.00179982	CDKN1B/PRKN/ST13	3
MF	GO:0051400	BH domain binding	2/36	10/16969	0.000194829	0.00531605	0.00339852	BAK1/BCL2	2
MF	GO:0031625	ubiquitin protein ligase binding	5/36	270/16969	0.000247422	0.00590719	0.00377644	FOXO1/PRKN/GABARAPL1/BCL2/IKBKE	5
MF	GO:0004861	cyclin-dependent protein serine/threonine kinase inhibitor activity	2/36	12/16969	0.000284987	0.00604806	0.00386649	CDKN1B/CDKN2A	2
MF	GO:0044389	ubiquitin-like protein ligase binding	5/36	286/16969	0.000322669	0.00616298	0.00393996	FOXO1/PRKN/GABARAPL1/BCL2/IKBKE	5
MF	GO:0046982	protein heterodimerization activity	6/36	497/16969	0.000565023	0.00962907	0.00615581	FOS/ERBB2/BAK1/BNIP3/BCL2/P4HB	6
MF	GO:0004857	enzyme inhibitor activity	5/36	332/16969	0.000637179	0.00962907	0.00615581	CDKN1B/CDKN2A/GAPDH/SERPINA1/BIRC5	5
MF	GO:0016538	cyclin-dependent protein serine/threonine kinase regulator activity	2/36	18/16969	0.000655382	0.00962907	0.00615581	CDKN1B/CDKN2A	2
MF	GO:0070412	R-SMAD binding	2/36	23/16969	0.00107653	0.014687	0.00938931	PARP1/FOS	2
MF	GO:0030291	protein serine/threonine kinase inhibitor activity	2/36	30/16969	0.00183377	0.0225682	0.0144277	CDKN1B/CDKN2A	2
MF	GO:0015631	tubulin binding	4/36	252/16969	0.00192565	0.0225682	0.0144277	PRKN/GABARAPL1/GAPDH/BIRC5	4
MF	GO:0004713	protein tyrosine kinase activity	3/36	120/16969	0.00207712	0.0225682	0.0144277	PRKCD/ERBB2/PTK6	3
MF	GO:0002020	protease binding	3/36	121/16969	0.00212684	0.0225682	0.0144277	PRKN/BCL2/SERPINA1	3
MF	GO:0016248	channel inhibitor activity	2/36	36/16969	0.00263466	0.0264853	0.0169319	ITPR1/BCL2	2
MF	GO:0004715	non-membrane spanning protein tyrosine kinase activity	2/36	37/16969	0.00278151	0.0265634	0.0169819	PRKCD/PTK6	2
MF	GO:0019887	protein kinase regulator activity	3/36	136/16969	0.00296314	0.0269505	0.0172293	CDKN1B/CDKN2A/NRG3	3
MF	GO:0001047	core promoter binding	2/36	42/16969	0.00357207	0.0310121	0.0198258	FOS/MYC	2
MF	GO:0004866	endopeptidase inhibitor activity	3/36	149/16969	0.00383142	0.0318174	0.0203407	GAPDH/SERPINA1/BIRC5	3
MF	GO:0019207	kinase regulator activity	3/36	154/16969	0.00420248	0.0321069	0.0205258	CDKN1B/CDKN2A/NRG3	3
MF	GO:0061135	endopeptidase regulator activity	3/36	154/16969	0.00420248	0.0321069	0.0205258	GAPDH/SERPINA1/BIRC5	3
MF	GO:0030414	peptidase inhibitor activity	3/36	157/16969	0.00443526	0.0325821	0.0208296	GAPDH/SERPINA1/BIRC5	3
MF	GO:0051287	NAD binding	2/36	50/16969	0.00502844	0.0355716	0.0227407	PARP1/GAPDH	2
MF	GO:0016667	oxidoreductase activity, acting on a sulfur group of donors	2/36	54/16969	0.00584291	0.039857	0.0254804	ERO1A/P4HB	2
MF	GO:0004860	protein kinase inhibitor activity	2/36	60/16969	0.00716974	0.045632	0.0291723	CDKN1B/CDKN2A	2
MF	GO:0015267	channel activity	4/36	370/16969	0.00755383	0.045632	0.0291723	ITPR1/GRID1/BCL2/APOL1	4
MF	GO:0022803	passive transmembrane transporter activity	4/36	371/16969	0.00762473	0.045632	0.0291723	ITPR1/GRID1/BCL2/APOL1	4
MF	GO:0061134	peptidase regulator activity	3/36	192/16969	0.00773871	0.045632	0.0291723	GAPDH/SERPINA1/BIRC5	3
MF	GO:0019210	kinase inhibitor activity	2/36	64/16969	0.00812298	0.045632	0.0291723	CDKN1B/CDKN2A	2
MF	GO:0033613	activating transcription factor binding	2/36	64/16969	0.00812298	0.045632	0.0291723	FOS/MYC	2
MF	GO:0001228	DNA-binding transcription activator activity, RNA polymerase II-specific	4/36	390/16969	0.00905659	0.0494231	0.0315959	PARP1/FOS/MYC/TP63	4
