# Supplementary material for: An integrated autophagy-related gene signature predicts prognosis in human endometrial Cancer
Source: BMC Cancer. 2020 Oct 27;20:1030. doi: 10.1186/s12885-020-07535-4 (PMC7590615; doi:10.1186/s12885-020-07535-4)
Supplement: Supplementary file 5 — Additional file 5. Table S5. COX analysis of age, histological type, FIGO stage and risk score. [file 12885_2020_7535_MOESM5_ESM.xlsx]

## Sheet: Sheet1
Risk	Age	Clinical Stage	Diabetes	Neoplasm Histologic Grade	Histological Type	BMI
1	1	1		3	1	0
0	1	1	0	2	1	0
1	1	1	0	3	3	0
1	1	1		3	1	1
0	1	1		2	1	1
0	0	3		3	1	1
1	1	1		3	1	1
0	1	1		3	1	1
1	1	1		3	1	1
1	1	1		2	3	0
1	1	3		3	3	1
0	1	4		3	3	1
1	1	3		3	3	1
0	0	1	0	1	1	0
1	1	1		3	1	1
1	1	3		3	1	0
0	0	1	1	2	1	1
0	1	3	0	1	1	0
0	0	1	0	1	1	1
1	1	4	0	3	2	1
0	1	1	0	1	1	1
1	1	1	1	1	1	1
1	1	1		3	1	0
0	1	1	0	2	1	1
1	0	3		3	3	0
1	0	1	0	1	1	1
0	0	1	0	2	1	1
0	0	2	0	3	1	1
1	1	3	0	3	2	0
1	1	1	0	3	1
0	1	1	1	2	1	1
0	0	1	0	2	1	0
1	1	1	0	3	1	0
0	1	1	1	2	1	1
1	1	1	1	3	1	1
0		1		3	1	1
0	1	1	0	2	1	1
0	0	4	0	3	2	1
1	1	1	1	2	1	1
0	0	1		1	1	1
1	1	3		3	1	1
1	0	1	0	2	1	1
0	1	1	1	2	1	1
0	1	3	0	3	1	1
0	1	3	1	3	1	1
0	1	2	0	2	1	1
1	1	4	0	3	1	1
0	0	1	1	2	1	1
1	1	3	0	3	3	0
1	1	2	1	3	3	0
1	0	4	0	3	1	1
0	0	1	0	3	1	0
0	1	2		3	1	1
1	1	2	0	2	1	1
1	0	1	0	3	1	0
0	0	2	0	3	1	0
0	1	1	0	2	1
0	1	1	0	2	1	1
1	1	1		3	1	1
0	0	3	0	3	1	1
1	1	1	0	3	3
1	0	3		3	1	0
1	0	3	0	3	3	1
1	1	3	1	3	1	1
1	1	1		3	3	0
1	0	1	0	3	1	1
0	1	1	1	2	1	1
0	0	2	0	2	1	1
1	1	3	1	3	3	1
1	0	2	0	1	1	1
0	1	1	0	3	1	0
0	0	3	1	2	1	1
0	0	2	1	2	1	1
0	1	1		3	1	1
0	0	2	1	2	1	0
1	0	4		3	1
1	1	3	0	3	3	1
0	1	4	0	3	1	1
0	0	1	0	2	1	1
1	1	1	0	2	1	0
0	1	3		3	1	1
1	0	3		3	3	1
1	1	1	0		3	1
1	1	3		3	3	1
0	1	3	1	2	1	1
1	0	3		3	3	0
1	1	3	0	3	3	0
1	1	3	0	3	2	0
0	1	1		3	1	1
0	0	1	0	2	1	1
0	0	1	0	3	1	1
1	1	1		3	3
1	1	4	1	3	3	1
0	1	1	1	1	1	1
1	1	1	0	3	3	1
1	0	1	1	2	1	1
0	1	1		3	3	1
1	1	2		1	1	0
1	1	4	0	3	3	1
0	1	3	0	3	1	0
0	1	3	0	2	1	0
1	1	4	0	3	3	0
0	0	4	0	3	1	1
0	1	1	0	1	1	1
1	1	2	0	3	3	0
0	1	1	0	1	1	1
0	1	1		1	1	0
0	1	1	1	3	1
0	1	1		3	1	1
1	1	3	0	3	1	1
1	1	3	0	3	3
0	1	1		3	1	1
0	1	1	1	3	1	0
0	0	1	0	3	1	0
0	0	1		3	1	0
1	1	3		3	1	0
1	1	3	1		3	1
0	1	1	0	2	1	0
0	0	3	0	3	1	0
0	1	3	0	2	1	0
0	0	1	0	1	1	1
1	1	1	0	3	3	0
1	1	1	0	3	1	0
0	1	1	0	1	1	1
1	0	2	0	3	1	1
0	1	1	0	2	1	1
1	1	1	1	2	1	1
0	0	1	0	2	1	1
1	1	1	0	3	3
0	1	2	0	3	2	1
1	1	1	0	2	1	1
1	1	3	1	3	2	0
1	1	3	0	3	1	0
0	1	1	0	3	1	1
0	1	1		3	3	0
0	1	1		2	1	0
0	1	3	0	1	1	0
1	1	1	0	3	1	1
0	1	1	1	3	1	1
0	1	1	0	1	1	1
1	1	1	0	3	3	0
0	1	1	0	3	1	0
0	0	3		1	1	0
0	0	1	1	3	1	1
0	1	4	1	3	1	0
0	0	2	0	3	1	1
0	1	1	0	1	1	0
1	1	1	0	3	3	0
0	1	1	0	3	1	1
1	0	3	1	3	3	0
1	1	1		3	3	0
1	1	1		3	1	1
1	0	2	0	3	1	0
0	1	1	0	2	1
1	0	1	0	3	1	0
1	1	3	0	3	3	1
0	1	1	0	1	1	0
1	0	1	0	1	1	1
0	0	1	0	2	1	1
1	1	1	1	3	1	1
1	1	3	0	3	3	0
1	1	3	0	3	3	1
1	1	1		3	1	0
1	1	1	0	3	3	1
0	1	3	0	3	1	1
0	1	1	0	3	1	0
0	0	3		3	1	0
1	1	1	0	3	3	1
1	1	1		3	1	1
0	1	1	0	1	1	1
1	1	1	0	2	1	0
1	1	1	0	3	2	0
1	1	3	0	3	3	1
1	1	3		3	3	0
1	1	3	0	3	3	1
0	1	1	0	2	1	1
1	1	3		3	1	0
1	1	1	1	3	2	1
1	0	1		1	1	0
0	0	1		2	1	1
1	1	3	0		3	0
0	0	1	1	1	1	0
1	1	1	1	3	1	0
1	1	1	0	3	1	0
1	1	1	1	3	1	1
1	1	3	0	2	1	1
0	1	1	0	1	1	1
0	0	3	1	2	1	1
1	1	4	1	3	3	0
0	1	1	1	2	1	1
0	0	1	0	3	1	0
0	1	1	1	1	1	0
1	1	1	0	2	1	0
0	1	3		3	1	0
0	1	3	1	3	1	1
0	1	1	0	1	1	1
0	1	1		3	1	0
1	1	3		3	1	1
0	1	1		3	1
0	0	1	0	2	1	1
0	1	1	1	3	1	1
1	1	2	1	3	3	1
0	1	3	0	1	1	0
1	1	1		3	1	0
1	0	1		3	1	1
1	1	1	0	3	2	1
1	1	1	0	3	3	0
0	0	1		1	1	0
0	1	1	0	2	1	0
0	1	1	1	3	1	1
0	1	1	0	2	1	0
1	1	3	0	3	3	1
1	0	4	0		3	0
0	1	1	0	1	1	0
1	0	4	0	3	3	1
1	1	4		3	3	0
1	1	3	0	3	3	0
1	1	1	0	3	1	1
0	0	3	0	3	1	1
0	1	1	1	3	1	1
1	1	2		3	3
0	0	1		3	1	0
1	1	1	0	3	2	0
1	0	2	0	2	2	1
0	1	1	0	3	1	1
0	0	3	0	2	1	1
1	1	2		3	2	1
0	0	1	1	3	1	0
1	1	2	1	3	3	1
1	1	3	0	3	1	0
0	1	1	0	2	1	1
0	0	1	0	2	1	0
0	0	1	0	3	1
0	1	1	0	2	1	1
1	1	3	1	2	1	1
1	0	1		3	1	1
1	1	4			3	0
0	0	1		1	1	1
0	0	1	0	2	1	0
1	1	3	0	3	3	1
0	0	1	0	1	1	1
0	0	4	1	3	1	1
0	1	1	0	1	1	1
0	0	3	0	2	1	1
0	0	1	0	2	1	1
1	1	1	1	3	1	1
1	1	1	0	3	1	1
0	0	3	0	1	1	1
0	0	1	0	2	1	1
0	0	3	0	3	1	0
0	0	1		1	1	1
1	1	1		3	1	1
0	1	1	1	3	1	0
1	1	3		3	3	0
1	1	1	0	3	1	1
1	1	1		3	3	1
1	1	3	0	3	1	1
0	1	1		3	3	1
1	1	1		2	1	1
0	1	1	0	1	1	1
0	1	2	1	3	1	1
0	0	1	1	1	1	1
1	1	1		3	1	0
0	0	3	0	3	1	1
0	1	1	0	3	1
0	1	1	0	2	1	0
0	1	1		3	1
1	1	1	1	3	1	1
1	1	1	1	3	3	0
0	1	3		1	1	1
1	1	4	0		3	0
1	1	1		3	3	0
1	1	1		3	3	0
0	1	1	0	1	1	1
1	1	1	0	2	1	1
0	0	1	0	1	1	1
1	1	3	0	3	3	0
0	0	1	0	2	1	1
0	1	1	0	2	1	1
1	1	3	0	3	3	0
1	1	1	0	2	1	1
0	1	1	0	1	1	0
1	1	2	0	3	3	0
1	1	1	0	3	3	0
1	1	3	0	3	3	0
0	0	1	1	1	1	0
1	0	1	0		3	0
1	1	2	0	2	1	1
1	0	4	0	3	3	0
0	1	1		3	1	1
0	0	3	1	1	1	1
1	1	3	1	3	3	1
0	1	3	1	3	1	1
0	1	1	0	2	1	1
0	0	1	1	3	1	0
1	1	2	0	3	3	1
0	1	1	0	2	1	0
0	0	1		3	1	0
1	0	1	0	3	1
0	1	1	0	3	1	0
1	0	3	1	3	1	1
0	1	4		3	1	1
1	1	1		3	1	1
0	1	1	0	2	1	1
1	1	3	1	3	3	1
0	0	1	1	3	1	1
1	1	3	1	3	3	0
1	0	1	0		2	0
1	1	1		3	3	1
0	1	3		1	1	1
1	0	3	0	2	1	1
1	1	3		3	2	0
0	1	1	0	3	1	1
0	1	1		2	1	1
0	0	3		3	1	1
0	0	1	0	2	1	1
1	1	1		3	1	1
0	1	1		1	1	0
0	0	2		2	1	0
0	0	1	1	2	1	0
0	0	1	0	1	1	1
0	1	1	0	3	1	1
1	1	1		3	1	0
1	1	3	0	3	3
1	0	3	0	3	3	1
0	0	1	0	1	1	1
0	0	3		3	1	1
1	1	1	0	3	1	0
0	1	1	0	3	1	0
1	1	1		3	3	0
1	0	2	1	3	1	0
1	1	3	0	3	3
1	1	3		3	2
1	0	1	0	3	2	0
1	1	3	1	3	3	1
0	0	1	0	2	1	1
0	1	2	1	3	1	1
0	1	1	0	2	1	0
0	1	1		3	1	1
1	1	3	0	3	3	0
0	1	1	1	2	1	1
1	1	3		3	3	1
0	0	1	0	1	1	1
0	1	3	1	2	1	1
1	0	1	0	1	3	1
1	1	1	0	3	1	0
1	1	3		3	2	0
1	1	1	0	3	2	1
0	1	1	0	2	1	1
1	1	1	1	3	3	0
0	1	1	1	1	1	1
0	1	2	1	2	1	1
1	1	1		2	1	1
1	1	1	0	1	1	0
1	1	1	1	2	1	0
1	1	2		3	3	0
1	1	1	0	3	3	0
0	1	3		2	1	0
0	1	4	0	2	1	1
0	0	1	1	2	1	1
0	0	2		3	1	1
0	1	1	0	1	1	1
1	1	3		3	3	0
1	1	3	0	3	3	0
1	0	1		3	1	1
1	1	1	1	3	3	1
1	0	2	0	3	2	1
1	1	1	0	3	3	0
1	0	1		3	1	1
1	0	2	0	1	1	1
0	0	1		2	1	0
0	1	3	1	3	1
1	0	3	0	2	1	0
1	1	1			3	1
0	1	1	1	1	1	1
1	1	3	0		3	0
1	1	1	0	3	1	0
0	1	1	0	1	1	1
0	1	3	1	1	1	1
0	0	2		3	1
0	0	3	1	2	1	1
0	0	1		3	1	0
1	1	2		3	1	1
0	0	3	0	3	1	0
0	0	1	1	1	1	1
1	1	1		3	3	1
0	1	1	0	3	1	1
0	1	1		2	1	0
0	0	1		1	1	1
1	1	1	0	3	1	0
1	1	3		3	1	0
1	0	1	0	1	1	0
0	0	1		1	1	1
1	1	3	0	3	3	0
0	0	4	0	3	1	1
0	0	1	0	3	1	1
0	1	1	0	1	1	1
0	1	1		3	1	1
0	0	1		3	1	0
1	1	1	0	1	1	0
0	0	1	1	1	1	1
1	1	3	0	3	3
1	1	1	0	3	2	0
0	1	1		3	1	1
1	0	2		2	1	1
0	1	2		2	1	0
0	0	1		2	1	1
0	1	4	0	3	3	0
0	0	1		2	1	0
1	1	1	0	3	3	0
0	1	1		2	1	1
0	1	1	0	3	1
0	0	1		1	1	1
0	0	3	0	1	1	1
0	0	1		1	1	1
1	1	1	0	1	1	0
1	1	1		3	1	1
0	1	1	1	2	1
0	0	1		1	1	1
0	1	1	0	3	1	1
1	0	4		3	1	1
0	0	1		2	1	0
1	1	3		3	3	1
0	1	1		3	1	1
1	1	1	1	3	3	1
0	0	3	0	3	1	1
1	1	2	0	3	3	1
0	0	1		2	1	1
1	1	1		3	1	1
0	0	1	0	1	1	1
0	1	1	0	3	1	1
0	1	1		1	1	1
0	0	1		3	1	0
0	0	3		2	1	0
0	0	1	0	1	1	1
0	1	1	0	1	1	0
0	1	1		1	1	1
0	1	1		3	1	1
0	1	3	0	3	1
0	0	1	0	3	1	1
0	1	1	0	1	1	0
0	1	1		1	1	0
0	0	1	1	3	1	1
0	0	3		3	1	0
1	1	1	0	3	1	0
1	1	1		2	1	1
0	1	1		1	1	0
0	0	1	1	1	1	1
0	1	3		2	1	1
1	1	4	0	3	3	0
1	1	2		3	3
0	0	1	1	1	1	1
1	1	2		3	3	0
1		1	0	3	1
0	0	1	0	2	1	1
0	1	1	0	3	3	1
1	0	1		3	1	0
0	0	1		3	1	1
0	0	1	1	2	1	1
0	1	1		3	1	0
1	0	2	0	3	1	0
1	1	2		3	1	1
1	0	1	0	3	1	1
1	1	1		3	2	1
0	0	1	0	2	1	1
0	0	3	0	3	1	0
0	1	1		3	1	1
0	1	3		3	3	1
0	1	3	0	3	1	1
0	0	3		2	1	0
0	0	2		3	1	0
1	1	1	0	3	1
0	0	3	0	1	1	1
0	1	2	0	2	1	0
1	0	3	1	3	1	1
0	1	1		2	1	1
0	1	1		3	1	0
0	0	1		2	1	1
0	1	1		2	1	1
0	1	1	0	1	1	0
1	0	1	0	3	1	0
0	1	1		2	1	1
1	1	4	1	3	1	1
1	1	4		3	1	1
0	0	2		3	1	1
1	1	1		3	2	1
0	1	1		2	1	0
0	1	3	0	2	1	0
0	1	1	1	1	1	1
1	0	3			3	1
1	1	1	1	3	1	1
1	1	1	0	3	3
0	1	1		2	1	1
0	0	1		2	1	0
0	1	2		1	1	0
0	0	1	0	3	1	0
0	0	1	1	1	1	1
0	1	1	1	1	1	0
0	0	1		1	1	1
0	1	1	0	3	1	0
0	1	2	1	2	1	1
0	0	1		1	1	0
0	1	1		1	1	0
0	1	1	1	1	1	1
1	1	1	1	1	1	1
0	1	1	0	3	1	0
0	1	1		2	1	1
1	1	2		3	1	0
0	0	1	0	1	1	1
1	1	1	0	1	1	1
0	0	2	0	3	1	1
0	1	1	0	2	1	0
0	0	1		1	1	1
0	1	3	1	2	1
0	0	1	0	1	1	1
0	0	1		3	1	0
1	0	2	1	3	1	1
1	1	4		3	1	0
0	1	1		2	1	0
0	1	1		3	1	0
0	1	1	0	1	1	0
1	1	1	1	3	3	1
0	0	3	0	1	1	0
1	1	3		3	3	1
1	1	1	0	3	3	0
0	0	1	0	2	1	0
1	1	1	0	3	3	0
1	1	2	0	3	3	1
0	0	1		3	1	0
0	1	1	0	2	1	0
0	1	1	0	1	1	1
0	1	1	0	1	1	0
0	0	1	1	3	1	1
0	1	1		3	1	0
1	1	1	0	3	3	0
1	1	1	0	1	1	0
1	1	1		3	3	0
0	1	1		3	1	1
0	0	3	0	3	3	0
0	0	1	0	2	1
0	1	3	0	3	1

## Sheet: Sheet2
Table S5.COX analysis of age, histological type, FIGO stage ,Histological Type,BMI and risk score
Variable	Univariate analysis				Multivariate analysis
	HR	95% CI	P-value		HR	95% CI	P-value
Overall survival(n=541)
Age(years)
<60 (n =178)	2.034	1.191-3.475	0.009
≥60(n = 361)
Clinical Stage(FIGO)
FIGOⅠ(n=338)	1.985	1.629-2.419	0.000*		1.895	1.465-2.450	0.000*
FIGOⅡ(n=51)
FIGOⅢ(n=123)
FIGOⅣ(n=29)
Diabetes
Yes(n=265)	1.191	0.673-2.109	0.548
No(n=99)
Neoplasm Histologic Grade
G1(n=98)	2.563	1.665-3.944	0.000*		2.907	1.587-5.325	0.001*
G2(n=120)
G3(n=312)
Histological Type
Endometrioid endometrial adenocarcinoma(n=405)	1.66	1.324-2.082	0.000*
Mixed serous and endometrioid(n=22)
Serous endometrial adenocarcinoma(n=114)
BMI
<30	1.057	0.671-1.667	0.81
≥30
Risk
Low(n=270)	2.603	1.654-4.096	0.000*		2.627	1.702-5.302	0.007*
High(n=271)
